# Supplementary material for: The regulatory governance conditions that lead to food policies achieving improvements in population nutrition outcomes: a qualitative comparative analysis
Source: Public Health Nutr. 2021 Dec 7;25(5):1395–405. doi: 10.1017/S1368980021004730 (PMC9991667; doi:10.1017/S1368980021004730)
Supplement: Supplementary file 1 [file S1368980021004730sup.zip]

Archive with 4 entries (4 files):
- S1368980021004730sup001.docx
- S1368980021004730sup002.docx
- S1368980021004730sup003.docx
- S1368980021004730sup004.docx
